# Supplementary material for: Bridging the Gap Between Knowledge and Practice: Contemporary Preventive Strategies in Modern Dental Care—A Cross-Sectional Survey of Practicing Dentists
Source: J Clin Med. 2026 Jun 27;15(13):5027. doi: 10.3390/jcm15135027 (PMC13363045; doi:10.3390/jcm15135027)
Supplement: Supplementary file 1 [file jcm-15-05027-s001.zip]

Archive with 1 entries (1 files):
- jcm-4350916-supplementary.pdf
